# Supplementary material for: A2BAR Antagonism Decreases the Glomerular Expression and Secretion of Chemoattractants for Monocytes and the Pro-Fibrotic M2 Macrophages Polarization during Diabetic Nephropathy
Source: Int J Mol Sci. 2023 Jun 29;24(13):10829. doi: 10.3390/ijms241310829 (PMC10342004; doi:10.3390/ijms241310829)
Supplement: Supplementary file 1 [file ijms-24-10829-s001.zip]

Archive with 4 entries (4 files):
- Supplementary Figures S1-S3.pdf
- Table S1.pdf
- Table S2.pdf
- Table S3.pdf
